# Supplementary material for: Giant Subependymoma Developed in a Patient with Aniridia: Analyses of PAX6 and Tumor-relevant Genes
Source: Brain Pathol. 2010 Nov;20(6):1033–41. doi: 10.1111/j.1750-3639.2010.00406.x (PMC2991767; doi:10.1111/j.1750-3639.2010.00406.x)
Supplement: Supplementary file 3 [file bpa0020-1033-SD3.xls]

## Sheet: PTEN
	Table S1. Primer sequences and PCR conditions used for PAX6, PTEN, TP53 and SOX2 screening.
	Gene	Regioin	Primer name	Primer sequence	PCR condition*	Length (bp)
	PAX6	Exon 4	PAX6_E4-1F	5'- GAACGGAGATTCTCCTGTCCTA	Pwo : 58	363
			PAX6_E4-1R	5'- CAGTATCGAGAAGAGCCAAGC
		Exon 5	PAX6_E5-1F	5'- AGGATGCATTGTGGTTGTCTCCTC	A.G : 64	405
			PAX6_E5-1R	5'- TGGGGGGGTCCATAATTAGCA
		Exons 5a, 6**	PAX6_E6-1F	5'- GTTTTGATGCATCTTCAGGCAG	A.G : 60	707
			PAX6_E6-1R	5'- AGTCAGGGCATTCCTCTCTGTT
		Exon 7	PAX6_E7-1F	5'- GGTGTATCTGCAAATCCACCCA	A.G : 63	470
			PAX6_E7-1R	5'- CAATGTGGTCGATGTGTCCCA
		Exon 8	PAX6_E8-1F	5'- AAGGCTGACAGTTACCTTGGGAA	A.G : 62	398
			PAX6_E8-1R	5'- TCTTCTATGCAAAGGGCCCTG
		Exon 9	PAX6_E9-1F	5'- TTGGTTGGAGGTAATGGGAGTG	A.G : 62	334
			PAX6_E9-1R	5'- TGGCAGCAGAGCATTTAGCAG
		Exons 10, 11	PAX6_E10-1F	5'- CTGCTAAATGCTCTGCTGCCA	A.G : 62	614
			PAX6_E11-1R	5'- CGACTTGACTGGTCAAGCCAAT
		Exon 12	PAX6_E12-1F	5'- AGCTCGAGGCCCAATCTTAGAT	A.G : 61	436
			PAX6_E12-1R	5'- AGGGACAAGGAAAGCAAGGAGT
		Exon 13	PAX6_E13-1F	5'- CTTTTCCTTTGGATTGGGGTG	A.G : 61	654
			PAX6_E13-1R	5'- CACAGATCAAACATCCATCCAGTC
			PAX6_E13-in1F	5'- CCTATAAATTTGTATTCCATGTC	Sequence primer
			PAX6_E13-in1R	5'- CTTGGCCAGTATTGAGACATATC	Sequence primer
	PTEN	Exon 1	PTEN_E1-1F	5'- CAAGTCCAGAGCCATTTCCATC	A.G : 61.5	362
			PTEN_E1-1R	5'- GTTCCGTCTAGCCAAACACACC
		Exon 2	PTEN_E2-1F	5'- TTATTACTCCAGCTATAGTGGGGA	A.G : 57.5	384
			PTEN_E2-1R	5'- AACTGTATCCCCCTGAAGTCC
		Exon 3	PTEN_E3-1F	5'- CTCTAAACCCATAGAAGGGGTA	A.G : 55.0	308
			PTEN_E3-1R	5'- ACTCTACCTCACTCTAACAAGCAG
		Exon 4	PTEN_E4-1F	5'- GGAAGCACCTGAATTTACAGTAC	A.G : 56.0	439
			PTEN_E4-1R	5'- CTCACTCGATAATCTGGATGACT
		Exon 5	PTEN_E5-1F	5'- GGGAAAATAATACCTGGCTTCCT	A.G : 59.5	734
			PTEN_E5-1R	5'- GCTTGTAGATCTTAAATGCTTTCACC
		Exon 6	PTEN_E6-1F	5'- AGGGAGGAGAGTTATTCTGATATC	A.G : 54.5	564
			PTEN_E6-1R	5'- GGCTTCGACTACATTAAAACC
		Exon 7	PTEN_E7-1F	5'- TGCTTGAGATCAAGATTGCAGA	A.G : 59.5	458
			PTEN_E7-1R	5'- ACCCTTATAATGTCTCACCAATGC
		Exon 8	PTEN_E8-1F	5'- GCCTTATAATAGTCTTTGTGTTTACC	A.G : 55.0	489
			PTEN_E8-1R	5'- AAGTTCTTCATCAGCTGTACTCC
		Exon 9	PTEN_E9-1F	5'- GTTGAACATCTTAAGAAGAGGGT	A.G : 54.0	485
			PTEN_E9-1R	5'- GTTCCTATAACTGGTAATCTGACAC
	TP53	Exons 2, 3, 4	TP53_S1-1F	5'- GGAAGAGAGAATGTGAAGCAGC	A.G360 : 59.5	735
			TP53_S1-1R	5'- TAGCTGCCCTGGTAGGTTTTCT
			TP53_S2-1F	5'- CTGACTGCTCTTTTCACCCA	A.G : 58.0	474
			TP53_S2-1R	5'- CTTTGGGACAGGAGTCAGAGAT
		Exons 5, 6	TP53_S3-1F	5'- TGAGGTGTAGACGCCAACTCTC	A.G360 : 60.0	646
			TP53_S3-1R	5'- CTCATGGGGTTATAGGGAGGTC
		Exons 7, 8, 9, 9a	TP53_S4-1F	5'- CTTGCCACAGGTCTCCCCAAG	A.G : 65.0	622
			TP53_S4-1R	5'- CGTGGTGAGGCTCCCCTTTCT
			TP53_S5-2F	5'- TAAATGGGACAGGTAGGACCTG	A.G360 : 58.5	399
			TP53_S5-in1R	5'- CCACTTGATAAGAGGTCCCAAG
			TP53_S5-in1F	5'- AAGGGTGCAGTTATGCCTCAGA	A.G360 : 61.0	633
			TP53_S5-1R	5'- GAGAATCGCTTGAACCCAGAAG
		Exon 10	TP53_S6-1F	5'- ACAGAGTGAGACCCCATCTCAA	A.G360 : 60.0	499
			TP53_S6-1R	5'- CTGTGGATACACTGAGGCAAGAA
		Exon 11	TP53_S7-1F	5'- GTGTGGCCACCATCTTGATTTG	A.G : 63.5	381
			TP53_S7-1R	5'- AGGCCAACTTGTTCAGTGGAGC
	SOX2	Exon1	SOX2_1-1F	5'- TTCTTCGCCTGATTTTCCTCG	A.G360 : 62.5	519
			SOX2_1-1R	5'- CCTTCTTCATGAGCGTCTTGGTT
			SOX2_2-1F	5'- AGATGCACAACTCGGAGATCAG	A.G360 : 60.0	589
			SOX2_2-1R	5'- GAGTGGGAGGAAGAGGTAACCA
			SOX2_3-1F	5'- ACCTACAGCATGTCCTACTCGCA	A.G360 : 62.0	457
			SOX2_3-1R	5'- TTGCAGCTGTCATTTGCTGTG
	* Enzyme: annealing temperature; Pwo, Pwo SuperYield DNA Polymerase (Roche); A.G., AmpliTaqGold (ABI); A.G360, AmpliTaqGold 360 (ABI)
	** Exon6 in isoforms a-1 (MN_001127612) and isoforms a-2 (MN_000280), and Exons 5a and 6 in isoform b (NM_001604)
