# Supplementary material for: Giant Subependymoma Developed in a Patient with Aniridia: Analyses of PAX6 and Tumor-relevant Genes
Source: Brain Pathol. 2010 Nov;20(6):1033–41. doi: 10.1111/j.1750-3639.2010.00406.x (PMC2991767; doi:10.1111/j.1750-3639.2010.00406.x)
Supplement: Supplementary file 4 [file bpa0020-1033-SD4.xls]

## Sheet: AbD_GX_185935488_689766
	Table S2. Primer and probe sequences used for gQ-PCR.
	Gene / Chromosome	Position	Forward primer sequence	Reverse primer sequence	Probe sequence
	PAX6	rs12420599 (Chr11: 32,035,797)*	5'-CAGCTGAAATTGAAAACCTCGTT	5'-GGCTCAGCCTGGTGTTTAAGA	5'-ACTTAGTACCTCTCAAAGAT
		rs11031497 (Chr11: 31,848,831)*	5'-GCTAATCATTAAGCACCCAATCAA	5'-AACGGACTTACAGCCCTTTCC	5'-CTAATTTTCCAGCAGAAGTG
		Exon 1a	5'-AGAACGCGGCTGTCAGATC	5'-CCGGTTCCCACACTTCTCA	5'-CACTTCCCCTGCCGAGCG
		Exon 2	5'-CAACTCCTTTAAAACACCGTCATTT	5'-TTTTGTGCTGCTGTTGTTGCT	5'-AAACCATTGTGGTCTTC
		Intron 2	5'-CTTCTGCACTTAGTGTTCACGTTT	5'-AGGTGGTAGTATTTCAAATTCCAGTTCTG	5'-TCCATTCCCACTTCCC
		Exon 3	5'-GCCTTTTATTGTGAGAGTGGACAGA	5'-CAAAGCAGCCACCACAGAAC	5'-TTGCCTGAAATCTCG
		Intron 3	5'-CAGTACTTTGTTTCAAGCCCCAAA	5'-GGCGATCTGAGGGTCACT	5'-CAGTGCATACAAAATC
		Exon 4	5'-CGAGCCCCGTGGAATCC	5'-AAAGACCAGAGGCACTTACTGTTC	5'-CCCAGCCAGAGCCAG
		Intron 4	5'-TCTTTCTGGGACAGCCTTTCTTTT	5'-CTTTGCTTCGCAAGTTCCATCTAC	5'-CAGCTACAGAGCCCC
		Exon 5	5'-TGAATCAGCTCGGTGGTGTC	5'-GCCGGGAGGATCACCTG	5'-CACCCGGCAGAAGA
		Exon 6	5'-GTCCATCTTTGCTTGGGAAATC	5'-TGGGAGGAGGTAAAGAGGAGAGA	5'-CCAACGATAACATACCAAGC
		Exon 7	5'-TGCAGGTGTCATCAATAAACAGAGT	5'-TGCCCGTTCAACATCCTTAGTTT	5'-CCCATCTGTTGCTTTTC
		Exon 13	5'-GGTAGTGACAGGATATGATGGAGAGA	5'-CCCACTGTAGCATAAACACATACTGT	5'-CAATGACAGTGATTTGCC
	TP53	Exon 1	5'-CACCCTTCATATTTGACACAATGCA	5'-GCTGTGAGGGCAGAATTGGT	5'-TTCCTCCAAAATGATTTCC
		Intron 6	5'-GTGAAACCCCGTCTCTACTGAAAA	5'-TCAGCCTCCCGAGTAGCT	5'-CCCAGCACCACGCCCG
		Exon 11	5'-GGTGGCCATCTGCTCCAT	5'-CCCCTTGGGAACCCAGGTA	5'-TCCTGCCACTTTCTG
	SOX2	Exon 1_upstream	5'-TGGGCCAAAGAGCTGAGTTG	5'-GCAGACTCTAGAGCTGAGAACCA	5'-TAAGCTGCCATCTCCC
		Exon 1_downstream	5'-CCTGCTATTGTCTGAGAGGAAACA	5'-CCGAACAGGAAAATGTAGAGGAGAA	5'-CAAGGAACAAAGAAAGCA
	PFLFB1	ChrX	5'-TGAGGAAGCCCTGGATACTGT	5'-GGCAGTTTGACTTCTTGGAAAGG	5'-CCAGCCCACTACTGAGC
	MLC1	Chr22	5'-GCTTCTAACACCTCTTTTCCCTTGT	5'-GCACAGACTAGCCAACATTGG	5'-CCCCACCTGCAGCCTG
	Chr6	Chr6_1 (76,693,510 - 76,693,525)	5'-TGCAGCACTTGGTGTTCTCAT	5'-TCCCTACCTGGCACTTAAACCTAA	5'-ACTCAGAAGCAAATCC
		Chr6_2a (79,053,906 - 79,053,927)	5'-TTTGCTTATCACGGCTAAGAGGTTT	5'-TGTCTCTTTTTGCAGATAACACAGTCT	5'-TTGGTGGAATCTTTAGGATTTT
		Chr6_2 (79,054,011 - 79,054,030)	5'-GTCTTCCTCTTAGATTGGAGTGTGTT	5'-ACCCACTGTCACCTCTCTTATTCAA	5'-ATCATATCCAGAGCAATTAG
		Chr6_2b (79,054,109 - 79,054,128)	5'-TCTTGTTCCAGCAGGTTTCCA	5'-GAGACCACATATGACAAACCACATCT	5'-TTCACCTTTTCTCAATTCAG
		Chr6_3 (81,476,083 - 81,476,101)	5'-CGTTTATTTGATCAGTAGGATTTTGTTCACA	5'-AGCCCAGGCAGTTCTTAAATGTC	5'-CTTGTTCTTGGAAATGTC
	Chr14	Chr14_1 (51,374,723 - 51,374,738)	5'-CTGAGGTCAGGAGTTTGAGACAAG	5'-ACGCCTGGCTAATTTTTGGATTTTT	5'-CCAGCATGGTGAAACC
		Chr14_2 (62,203,701 - 62,203,717)	5'-CTGATGTCTGAGTAGCCGGAAAATA	5'-TGGACCTTTGGTGACAACAAGAAT	5'-CCACGCATGAAGCTAT
		Chr14_3 (73,005,461 - 73,005,479)	5'-TGCACGAAGTGGACAAAGGTT	5'-ACAAGGAGCTCTGGCTTTATCG	5'-ATGGTGCAGAATGGATCT
	* The positions are based on the UCSC database (http://genome.ucsc.edu/cgi-bin/hgGateway?org=human).
