# Supplementary material for: Giant Subependymoma Developed in a Patient with Aniridia: Analyses of PAX6 and Tumor-relevant Genes
Source: Brain Pathol. 2010 Nov;20(6):1033–41. doi: 10.1111/j.1750-3639.2010.00406.x (PMC2991767; doi:10.1111/j.1750-3639.2010.00406.x)
Supplement: Supplementary file 5 [file bpa0020-1033-SD5.xls]

## Sheet: PTEN
	Table S3. SNP genotypes of PTEN.
	Position	dbSNP ID	Reference*	Patient's tumor
	IVS1-96	rs1903858	A	A/G
	IVS4-137	ss161110057 (novel)	C	C/T
	IVS4-30	ss161110058 (novel)	insT	insT/delT
	IVS8+32	rs555895	T	T/G
	* Reference sequence (UCSC2006Mar)： http://genome.ucsc.edu/cgi-bin/hgGateway?org=human
