# Supplementary material for: Giant Subependymoma Developed in a Patient with Aniridia: Analyses of PAX6 and Tumor-relevant Genes
Source: Brain Pathol. 2010 Nov;20(6):1033–41. doi: 10.1111/j.1750-3639.2010.00406.x (PMC2991767; doi:10.1111/j.1750-3639.2010.00406.x)
Supplement: Supplementary file 6 [file bpa0020-1033-SD6.xls]

## Sheet: TP53 Screening Result
	Table S4. SNP genotypes of Homo sapiens tumor protein p53 (TP53) gene.
	Position	dbSNP ID	Reference*	Patient's tumor	Patient's blood	Control 1	Control 2
	-140 bp	rs8079544	G	G/G	G/G	A/A	A/G
	IVS2+38	rs1642785	C	G/G	G/G	C/C	C/C
	IVS3+41~56 bp	rs17878362	Ins	Del/Del	Del/Del	Del/Del	Del/Del
	IVS3-29	rs17883323	C	C/C	C/C	A/A	A/C
	215 bp (Pro72Arg)	rs1042522	C	G/G	G/G	C/C	C/C
	IVS4-91	rs2909430	G	A/A	A/A	A/A	A/A
	IVS6+62	rs1625895	A	G/G	G/G	G/G	G/G
	IVS7+72	rs12947788	C	C/C	C/C	C/C	C/T
	IVS7+92	rs12951053	T	T/T	T/T	T/T	T/G
	Dark (light) gray shaded boxes show homozygotes with minor (major) alleles. Minor alleles are defined as a frequency of < 5%.
	* Reference sequence (UCSC2006Mar)： http://genome.ucsc.edu/cgi-bin/hgGateway?org=human
