# Supplementary material for: Giant Subependymoma Developed in a Patient with Aniridia: Analyses of PAX6 and Tumor-relevant Genes
Source: Brain Pathol. 2010 Nov;20(6):1033–41. doi: 10.1111/j.1750-3639.2010.00406.x (PMC2991767; doi:10.1111/j.1750-3639.2010.00406.x)
Supplement: Supplementary file 7 [file bpa0020-1033-SD7.xls]

## Sheet: TP53 Screening Result
	Table S5. Genomic quantitative-PCR of TP53.
	Region	Patient's tumor	Patient's blood	Control (Male)	Control (Female)
	TP53_Exon 1	1.08	1.3	1.23	1.31
	TP53_Intron 6	1.38	1.31	1.19	1.23
	TP53_Exon 11	1.31	1.36	1.23	1.21
