# Supplementary material for: Giant Subependymoma Developed in a Patient with Aniridia: Analyses of PAX6 and Tumor-relevant Genes
Source: Brain Pathol. 2010 Nov;20(6):1033–41. doi: 10.1111/j.1750-3639.2010.00406.x (PMC2991767; doi:10.1111/j.1750-3639.2010.00406.x)
Supplement: Supplementary file 8 [file bpa0020-1033-SD8.xls]

## Sheet: SOX2 gQ-PCR
	Table S6. Genomic quantitative-PCR of SOX2.
	Region	Patient's tumor	Patient's lymphocytes	Control (Male)	Control (Female)
	SOX2_Exon1_upstream	1.44	1.44	1.45	1.41
	SOX2_Exon1_downstream	1.37	1.42	1.46	1.47
